# Supplementary material for: De novo variants in CACNA1E found in patients with intellectual disability, developmental regression and social cognition deficit but no seizures
Source: Mol Autism. 2021 Oct 26;12:69. doi: 10.1186/s13229-021-00473-3 (PMC8547031; doi:10.1186/s13229-021-00473-3)
Supplement: Supplementary file 1 — Additional file 1: Table S1. Sequencing methods for each patient of the cohort. Table S2. Detailed clinical description of CACNA1E patients. Table 3. Variants’ description, bioinformatics predictors and ACMG classification. [file 13229_2021_473_MOESM1_ESM.xlsx]

## Sheet: Table_1
Table 1: Sequencing methods for each patient of the cohort.
	Patient 1	Patient 2	Patient 3	Patient 4	Patient 5	Patient 6	Patient 7
Sequencing facility	Lausanne Genomic Technologies Facility	KAIMRC/ UMS facility	GeneDx	Centogene	The Children’s Hospital of Philadelphia	GeneDx	Broad Institute of MIT and Harvard Genomics Platform
Sequencing type	ES – proband	ES – proband	ES – trio	ES – trio	ES – proband	ES – trio	ES – trio
Variant Segregation	Proband + parents	Proband + parents	Proband + parents	Proband + parents	Proband + parents	Proband + parents	No
Capture and library preparation	SureSelect human All Exon V7 Agilent	SureSelect XT Human All Exon version 5 Agilent	GeneDX exome capture	SureSelect human All Exon V6 Agilent	SureSelect human All Exon V5 Agilent	SureSelect XT2 All Exon V4 kit - Agilent	Twist Bioscience exome capture
Sequencing platform	Illumina	Illumina	Illumina	Illumina	Illumina	Illumina	Illumina
Average Depth of targeted bases	143x	138x	81x	119x	168x	133x	>100x
Percentage of bases covered	95.7% at 20x	96.8% at 20x	98.6% at 10x	91.2% at 20x	98.2% at 20x	98.6% at 10x	>80% at 20x
Reference Genome Used	GRCh37	GRCh37	GRCh37	GRCh37	GRCh37	GRCh37	GRCh38
ES : Exome sequencing

## Sheet: Table_2
Table 2: Detailed clinical description of CACNA1E patients.
	Genetics				Clinical characteristics and history											Pharmacological therapy or diet attempted		Neurological assessment									Behavior and cognition																Oro-facial skills/behavior
	CACNA1E variant (NM_000721.4)	Coordinates in hg19	Inheritance	Localisation	Age at genetics assessment	Sex	Age at onset symptoms/parental concern	Age at last clinical evaluation	Obstetrical complications	Overall clinical course (stable, improving, degrading/regression)	Height (P) at last evaluation	Weight (P) at last evaluation	Head circ. (P) at last evaluation	Facial dysmorphism	Other (please describe)	Drugs and results	Other (please describe)	Seizures	EEG (age) (abnormal background rhythm (Hz))	Cerebral MRI (age)	Tone disorder	Abnormal movements	Ataxia	Impaired motor skills	Motor development	Other (please describe)	Global developmental delay	Intellectual disabilities (>5y)	Speech development	Language development	Sensory issues	Lack of social/imaginative play	Motor stereotypies	Other (please describe)	Developmental regression n (age)	Development before regression	Regression of non verbal communication (age)	Regression of social play	If any, trigger associated with regression	Regression of adaptive skills	Regression of fine motor skills	Regression of global motor skills	Mutism	Stuttering	“Mouthing” of objects/PICA	Drooling	Social behaviour/impairment	Inappropriate laughter	Repetitive compulsive behaviour
Patient 1	c.488T>C (p.Met163Thr)	1:181480622 T>C	de novo	S3 of repeat I	6 yo	M	14 mo	7 yo	no	Overall same after second regression	130 cm (90-97)	25.5 kg (50-75)	52 cm (10-25)			none	Co-enzyme and oligo-elements supplementation	No	Left parieto sagittal discharges (6) and LPD aspects during sleep Background rhythm 11Hz, symmetrical	Normal (6 yo)	Hypotonia	none	none	+	Delayed Ambulatory	Sleep disorder (insomnia)	+	moderate	Delayed	Verbal, possibility to express complete sentence	Produce loud sounds, Absent reaction to pain	++	Body rocking, Hand flapping		2, (14 months, 5 yo) including communication and autonomy and diurnal bladder control at 5yo;	ASD dx and mild developmental delay; No bladder control at night	+ (5yo)	+ (5 yo)	fever	++	++ with increased motor stereotypies	-	-	+	+++	++	Abnormal	+	++
Patient 2	c.1499A>G (p.Gln500Arg)	1:181686412 A>G	de novo	Intersegment S1-S2 of domain II	8 yo	M	8-10 mo	8 yo	no		119.3cm [6 percentile (-1.51 SD)]	23.6cm [26 percentile (-0.68 SD)]	51.4cm [26 percentile (-0.65 SD)]	Unremarkable		None	Supplementation given	Unremarkable	Unremarkable (8) Unremarkable EEG during awake and sleep. EEG began with the patient in the sleep state; the background was showing mixed delta and theta frequencies systematic between the two hemispheres. Vertex sharp waves and sleep spindles were observed. No focal symmetric showing was observed and no epiliform discharges were seen. Arousel was unremarkable. When awake, there was mixed frequen…	Unremarkable MRI	Hypotonia	Hands movement (Flapping).	Unremarkable	+	Delayed walking Ambulatory	Sleep disorder, Frequent waking up at night.	+	moderate-severe	Delayed	Speaks few words (2 words sentence)	Quiet and mostly silent		twirling the fingers/ hands.		1 (8-10 months) motor regression (sitting without support, self-eating, holding objects)	Mild-developmental delay (according to the parents)	+(4 yo)	+(4 yo)		+	+	+	Unremarkable	When angry		+	Delayed, abnormal	Gets happy on small acts (e.g. Giving small girts like toffee, ball etc)	+ Repeating sentences and tapping
Patient 3	c.2060C>T (p.Thr687Ile)	1:181690997 (C>T)	de novo	S6 of Repeat II	18 months at initial assessment, 25 months at last follow up visit	M	12 mo	25 mo	no	Stable. Very slow developmental progression	84.5 cm (20.5%)	10.5 kg (13.3%)	47.6 cm (38.5%)	No		None	None	None at last visit	Unknown. Reportedly normal per parent (no records)	None	Hypotonia	none	none	+	Delayed Sat @ 1 yo , @ ~2 yo- not crawling, standing or walking		+	NA	Delayed	~2 yo- no words			None reported		Possibly some speech regression between 1-2 years. Had been reported to say mama/ dada nonspecifically ~1 year old, by 2 had no words		None reported at 2 year visit	None reported at 2 year visit		None reported at 2 year visit	None reported at 2 year visit	None reported at 2 year visit (although was globally delayed)	No speech at 2 years	n/a			None reported at 2 years
Patient 4	c.2104G>T (p.Ala702Ser)	1:181693635 G>T	de novo	S6 of Repeat II	31 yo	F	6 mo	31 yo	forceps	Stable, but with few skills aquired	164 cm	103 kg	55 cm	Long face, hypothelorism, small eyes, horizontal eyebrow	Obesity, Paroxysmal laughter	ACTH controled the infantile spasms		she initiated at 6,5 mo infantile spasm that stopped after ACTH therapy before she reached 1 year. Treatment until 3 years with sodium valproate, without any other crise.		Normal (17 yo)	none	Some stereotypic movements (mannerism)	Wide-based gait	+	Delayed Ambulatory		+	severe	Almost absent	Some single-words		+	hand flapping, hand stereotypies	heteroagressivity	No	NA	NA	NA	NA	NA	NA	NA					Abnormal	++	-
Patient 5	c.2105C>T, (p.Ala702Val)	1:181693636 C>T	de novo	S6 of repeat II	6 yo	M	Shortly after birth, parents were concerned he was not fixing or following		no	Not progressing, stable	5 yo 6 mo 99.5 7%	6 yo 0 mo 15.8 kg 1% (50% for 3 ½ yrs)	6 y 0 m 52 cm 62%	Broad forehead, hypotonia				No	Frequent bifrontal sharps with more abundance during drowsiness and sleep compared to the wakeful state, multifocal spike and slow wave discharges (4.5 yo)	Mild underopercularization of Sylvian fissures (10 mo)	hypotonia	hyperkinetic movement disorder	none	+	Delayed – sit ~2.5yo and stand with assistance ~3 yo, Not walking;	Sleep disorder	+	NR	Delayed	Non-verbal	Reduced pain sensitivity				NA	NA	NA	NA	NA	NA	NA	NA
Patient 6	c.2108T>G (p.Val703Gly)	1: 181693639 T>G	de novo	S6 of repeat II	4 yo 7mo	F	GI symptoms started neonatally; concerns of developmental delay around 6 mo	4 yo	no	Making small gains without regression	95.0 cm (1st)	13.3 kg (3rd)	48.8 cm (10th)	Large forehead noted, but considered nondsymorphic		None	On zero-carbohydrate diet due to congenital sucrase-isomaltase deficiency	No	None	Normal (4 yo)	Apraxia	Displayed some sensory-seeking behaviors	none	+	Delayed Not walking a 4 yo		+	NA	Delayed	Babbles at 4 yo		-	Sensory-seeking behaviors	Social: makes eye contact, smiles, giggles	No	NA	NA	NA	NA	NA	NA	NA	-	-	-	-	Social: makes eye contact, smiles, giggles
Patient 7	c.3422+1G>A (p.?)	1:181705571 G>A	de novo	End of Repeat II	6 yo 6 mo	M	Mother reported loss of language at 24 mo, SLT reported to meaningful words ever used.	6 yo 6 mo – NeuroDev research study, 8.5yo – seen at NDC again	No	Stable	170 cm (>99)	27.1 kg (95)	52.0 cm (10-25)	No		None		No	No	Not tested	Normal	Not present	Not tested, uncooperative	+	Moderate fine motor delay, gross motor delay undetermined due to lack of child cooperation Ambulatory (first steps at 15 mo)	Proximal symmetric muscle atrophy	+ (Moderate delay)	Severe	Delayed	Phrase speech reported by parent. Clinician observation noted child seemed to only have single word speech at best. Parent reported single words at 9 mo, phrase speech at 48 mo and loss of language at 24mo.	Picky eater, Sensitive to noise and touch	++	Persistent motor stereotypy	Language mostly sounds, jargon, occasional echolalia, Severe communication delay on Molteno	1, language regression at 24 mo	Nil reported.	Nil reported.	Nil reported.	Nil reported.	Nil reported.	Nil reported.	Nil reported.	-	Nil. Makes noises when distressed	+ Unusual sensory interest in taste, touch, smell	Drooling ++	Abnormal	-	+ Persistent preoccupation with organizing toys and bubbles
[truncated: 30 more columns]

## Sheet: Table_3
Table 3: Variants’ description, bioinformatics predictors and ACMG classification.
	Patient 1	Patient 2	Patient 3	Patient 4	Patient 5	Patient 6	Patient 7
Variant (NM_000721.4)	c.488T>C (p.Met163Thr)	c.1499A>G	c.2060C>T (p.Thr687Ile)	c.2104G>T (p.Ala702Ser)	c.2105C>T (p.Ala702Val)	c.2108T>G (p.Val703Gly)	c.3422+1G>A (p.?)
		(p.Gln500Arg)
Genomic coordinates (GRCh37)	1:181480622 T>C	1:181686412 A>G	1:181690997 C>T	1:181693635 G>T	1:181693636 C>T	1: 181693639 T>G	1:181705571 G>A
Domain and segment	S3 of domain I	Intersegment S1-S2 of domain II	S6 of domain II	S6 of domain II	S6 of domain II	S6 of domain II	Beginning of domain III
Segregation	de novo	de novo	de novo	de novo	de novo	de novo	de novo
Frequency (GnomAD, Abraom, GME, LOVD)	Never seen	Never seen	Never seen	Never seen	Never seen	Never seen	Never seen
Conservation	4.37	4.3	5.33	4.86	4.86	4.86	5.28
(GERP++)
Impact prediction	Deleterious	Deleterious	Deleterious	Deleterious	Deleterious	Deleterious	Deleterious
REVEL	0.922	0.741	0.752	0.826	0.817	0.908	NA
CADD	22.9	23	24.8	25.9	25.8	25.3	35
VEST4	0.879	0.838	0.676	0.806	0.839	0.679	NA
MutationTaster	D	D	D	D	D	D	D
dbscSNV_ADA_score	NA	NA	NA	NA	NA	NA	1
dbscSNV_RF_score	NA	NA	NA	NA	NA	NA	0.934
Alamut Score	NA	NA	NA	NA	NA	NA	-1
ACMG criteria	PS2, PM2, PP2, PP3	PS2, PM2, PP2, PP3	PS2, PM1, PM2, PP2, PP3	PS2, PM1, PM2, PM5, PP2, PP3	PS2, PM1, PM2, PM5, PP2, PP3	PS2, PM1, PM2, PP2, PP3	PS2, PM1, PM2, PP3
Variant classification	Likely pathogenic	Likely pathogenic	Pathogenic	Pathogenic	Pathogenic	Pathogenic	Likely pathogenic
